# Supplementary material for: An Analysis of the mRNA Expression of Peripheral-Blood Stem and Progenitor Cell Markers in Pancreatic Neoplastic Disorders
Source: Curr Issues Mol Biol. 2025 Mar 28;47(4):236. doi: 10.3390/cimb47040236 (PMC12025646; doi:10.3390/cimb47040236)
Supplement: Supplementary file 1 [file cimb-47-00236-s001.zip]

Archive with 1 entries (1 files):
- cimb-3506444-supplementary.pdf
